# Supplementary material for: Characterization of the Virulence and Yield Impact of Fusarium Species on Canola (Brassica napus)
Source: Plants (Basel). 2023 Aug 22;12(17):3020. doi: 10.3390/plants12173020 (PMC10490129; doi:10.3390/plants12173020)
Supplement: Supplementary file 1 [file plants-12-03020-s001.zip]

Archive with 1 entries (1 files):
- plants-2556934-supplementary.pdf
